# Supplementary material for: Nasal Administration and Plasma Pharmacokinetics of Parathyroid Hormone Peptide PTH 1-34 for the Treatment of Osteoporosis
Source: Pharmaceutics. 2019 Jun 7;11(6):265. doi: 10.3390/pharmaceutics11060265 (PMC6631119; doi:10.3390/pharmaceutics11060265)
Supplement: Supplementary file 1 [file pharmaceutics-11-00265-s001.zip]

Archive with 4 entries (3 files):
- pharmaceutics-506903-SI/
- pharmaceutics-506903-SI/Archive created by free jZip.url
- pharmaceutics-506903-SI/pharmaceutics-506903-supplementary RGP.docx
- pharmaceutics-506903-SI/PTH1-34NasalClearance.avi
